# Supplementary material for: Strontium and Copper Co-Doped Multifunctional Calcium Phosphates: Biomimetic and Antibacterial Materials for Bone Implants
Source: Biomimetics (Basel). 2024 Apr 20;9(4):252. doi: 10.3390/biomimetics9040252 (PMC11048597; doi:10.3390/biomimetics9040252)
Supplement: Supplementary file 1 [file biomimetics-09-00252-s001.zip]

Archive with 1 entries (1 files):
- biomimetics-2942313-supplementary.pdf
